# Supplementary material for: Sentiment analysis of medical record notes for lung cancer patients at the Department of Veterans Affairs
Source: PLoS One. 2023 Jan 25;18(1):e0280931. doi: 10.1371/journal.pone.0280931 (PMC9876289; doi:10.1371/journal.pone.0280931)
Supplement: S1 Table — (CSV) [file pone.0280931.s001.csv]

rnk	word	coverage	diff.	diff x cov
0	patient	0.016321	0.488	0.007959
1	tab	0.006045	1	0.006045
2	take	0.006038	0.886	0.005348
3	lung	0.003023	1.574	0.004757
4	tablet	0.003708	1.264	0.004687
5	medications	0.004553	1	0.004553
6	non	0.00275	1.566	0.004305
7	one	0.005072	0.791	0.00401
8	history	0.002204	1.607	0.003542
9	pulse	0.001321	2.347	0.003101
10	discharge	0.001599	1.879	0.003004
11	mouth	0.006201	0.478	0.002964
12	chest	0.00215	1.343	0.002887
13	left	0.003353	0.844	0.002829
14	medication	0.002824	1	0.002824
15	treatment	0.002768	0.919	0.002544
16	score	0.001502	1.635	0.002455
17	scale	0.001412	1.558	0.002201
18	active	0.011381	0.192	0.002186
19	assessment	0.003469	0.568	0.00197
20	clinic	0.001325	1.425	0.001889
21	yes	0.003985	0.464	0.001847
22	heart	0.001277	1.412	0.001804
23	daily	0.002788	0.646	0.0018
24	prn	0.001711	1	0.001711
25	lower	0.001281	1.315	0.001685
26	signs	0.001072	1.533	0.001643
27	screen	0.000641	2.553	0.001636
28	new	0.001461	1.115	0.001629
29	stage	0.000748	2.137	0.001598
30	reviewed	0.001555	1	0.001555
31	provider	0.00151	1	0.00151
32	denies	0.001481	1	0.001481
33	refills	0.001473	1	0.001473
34	chronic	0.000946	1.531	0.001448
35	staff	0.001169	1.231	0.001438
36	bed	0.002312	0.614	0.001419
37	veteran	0.003716	0.37	0.001376
38	every	0.003759	0.365	0.001373
39	days	0.002686	0.51	0.001371
40	right	0.003551	0.384	0.001365
