# Supplementary material for: Sentiment analysis of medical record notes for lung cancer patients at the Department of Veterans Affairs
Source: PLoS One. 2023 Jan 25;18(1):e0280931. doi: 10.1371/journal.pone.0280931 (PMC9876289; doi:10.1371/journal.pone.0280931)
Supplement: S2 Table — (CSV) [file pone.0280931.s002.csv]

Words	Score	SD	Words	Score	SD	Words	Score	SD
patient	6	2	oral	5	0	ulcer	3.6	1.02
tab	5	0	hcl	4.6	0.8	note	5	0
take	5.2	0.4	qty	5	0	albuterol	4.2	0.98
lung	5	0	intake	5	0	past	5	0
tablet	5	0	mobility	5.2	0.4	biopsy	3.2	1.47
medications	4.6	0.49	respiratory	5	0	concerns	3	1.26
non	4.8	0.4	back	5	0	catheter	5	0
one	5	0	icd	4.6	0.8	precautions	5.2	0.4
history	4.8	0.4	mild	5.4	0.49	sodium	5	0
pulse	5.4	0.8	inj	4.8	0.4	bilateral	5	0
discharge	7.2	0.98	inhl	5	0	oncology	3.4	1.36
mouth	5	0	day	5	0	increase	4.4	1.2
chest	5	0	dressing	5	0	home	5.4	0.49
left	5	0	medical	5	0	transfer	4.6	0.8
medication	4.8	0.4	imaging	5	0	date	5	0
treatment	5	0.63	allergies	5	1.26	neck	5	0
score	5	0	sct	4.6	0.8	expiration	4.4	1.2
scale	5	0	intact	6	1.26	free	6.2	1.17
active	5.6	0.8	use	5	0	vital	5.2	0.4
assessment	5.6	1.2	diet	4.6	0.8	ref	4.8	0.4
clinic	5.4	0.8	inpatient	3.6	1.36	post	5	0
yes	6.2	1.6	per	5	0	screening	5	0
heart	5.6	1.2	reports	5	0	evidence	5	0
daily	5	0	labs	5	0	limited	5.4	0.8
prn	5	0	last	5	0	minutes	5	0
lower	5	0	questions	5.8	1.17	inhale	5.4	0.8
signs	5	0	chemotherapy	4.4	0.8	need	5	0
screen	5	0	twice	5	0	expr	4.6	0.8
new	5.4	1.02	units	5	0	secondary	4.5	0.87
stage	4.8	1.6	cancer	3.6	1.5	copd	3.8	1.17
reviewed	5.2	0.4	family	6	1.26	adl	5.8	0.98
provider	5.4	0.49	soln	5	0	brain	4.6	1.96
denies	4.2	0.75	orders	5	0	prior	4.6	0.49
refills	5.2	0.4	edema	3.8	1.17	issu	4.4	0.8
chronic	4.2	0.98	breath	5	0	verified	4.8	0.4
staff	5	0	required	4.6	0.8	clinical	4.8	0.4
bed	5	0	positive	5.6	0.8	abdomen	5	0
veteran	6	2	goal	6.2	0.75	male	5.4	0.8
every	5	0	number	5	0	scan	5	0
days	5	0	released	5.4	0.8	call	5	0
right	5	0	alcohol	5.4	1.02	within	4.4	1.2
procedure	5	0	lock	4.6	0.8	carcinoma	2.6	1.62
outpatient	4.8	0.4	recent	5	0	nodule	3.8	1.47
lobe	5.2	0.98	unit	5	0	year	5	0
pain	3.6	2.15	report	5	0	two	5	0
skin	5	0	lymph	5.2	0.4	ordered	5	0
dry	4.6	0.8	weight	5.2	1.6	assistance	4.4	0.8
high	5	0	occur	5	0	prevention	6.2	1.17
related	5	0	months	5	0	negative	5.8	1.6
needs	5	0	caregiver	6.6	1.02	rate	5	0
test	4.6	0.8	level	5	0	puffs	4.4	1.2
cap	5	0	well	6.6	1.36	low	4.4	1.2
dose	5	0	capsule	5	0	room	5	0
interventions	5	0	exam	5	0	findings	5	0
sig	4.8	0.4	moisture	5	0	moderate	4.6	0.8
half	5	0	consult	4.8	0.4	person	5.4	0.8
present	4.6	0.8	needed	5	0	constipation	2.8	1.83
nutrition	5.6	0.8	shift	5	0	mmol	5	0
location	5	1.67	output	5	0	wbc	5	0
current	5	0	tablets	5	0	care	5.4	0.8
blood	5	0	may	5	0	multiple	4.2	1.6
cell	5	0	name	5	0	extremities	5	0
normal	6.4	1.5	glucose	5.2	0.4	shortness	4	1.26
bowel	5	0	pending	3.8	1.6	results	5.4	0.8
fall	4	0.89	nausea	3.4	1.36	metastatic	2.8	1.6
instructions	5	0	chloride	5	0	meals	5.6	0.8
bid	5	0	four	4.8	0.4
