# Supplementary material for: Sentiment analysis of medical record notes for lung cancer patients at the Department of Veterans Affairs
Source: PLoS One. 2023 Jan 25;18(1):e0280931. doi: 10.1371/journal.pone.0280931 (PMC9876289; doi:10.1371/journal.pone.0280931)
Supplement: S3 Table — (CSV) [file pone.0280931.s003.csv]

Generic	category	Brand
abraxane	chemotherapy
afatinib	targeted	gilotrif
alectinib	targeted	alecensa
atezolizumab	checkpoint	tecentriq
bevacizumab	targeted	avastin
brigatinib	targeted	alunbrig
capmatinib	targeted
carboplatin	platinum
ceritinib	targeted	zykadia
cisplatin	platinum
crizotinib	targeted	xalkori
dabrafenib	targeted	tafinlar
dacomitinib	targeted	vizimpro
docetaxel	chemotherapy	taxotere
doxorubicin	chemotherapy	adriamycin
durvalumab	checkpoint	imfinzi
entrectinib	targeted
erlotinib	targeted
etoposide	chemotherapy	etopophos
etoposide	chemotherapy
everolimus	targeted	afinitor
gefitinib	targeted	iressa
gemcitabine	chemotherapy	gemzar
ipilimumab	checkpoint	yervoy
larotrectinib	targeted	vitrakvi
lorlatinib	targeted	lorbrena
mechlorethamine	chemotherapy	mustargen
methotrexate	chemotherapy	rheumatrex,trexall
necitumumab	targeted	portrazza
nivolumab	checkpoint	opdivo
osimertinib	targeted	tagrisso
paclitaxel	chemotherapy	taxol
pembrolizumab	checkpoint	keytruda
pemetrexed	chemotherapy	alimta
ramucirumab	targeted	cyramza
selpercatinib	targeted
topotecan	chemotherapy	hycamtin
trametinib	targeted	mekinist
vinorelbine	chemotherapy	navelbine
